# Supplementary material for: Access to Blood Glucose Testing in Peru: Who Is Getting Tested?
Source: Epidemiologia (Basel). 2025 May 3;6(2):20. doi: 10.3390/epidemiologia6020020 (PMC12101171; doi:10.3390/epidemiologia6020020)
Supplement: Supplementary file 1 [file epidemiologia-06-00020-s001.zip]

Archive with 1 entries (1 files):
- epidemiologia-3567724-supplementary.pdf
